# Supplementary material for: Group B Streptococcus early-onset disease and observation of well-appearing newborns
Source: PLoS One. 2019 Mar 20;14(3):e0212784. doi: 10.1371/journal.pone.0212784 (PMC6426194; doi:10.1371/journal.pone.0212784)
Supplement: S1 File — (XLS) [file pone.0212784.s001.xls]

## Sheet: dA 34 in su
anno	Centro	Età Gestaz	Sesso 0. M 1. F	Peso	Apgar 5° min	Etnia 1. Cauc 2. Afric 3. Asiat 4. Sud amer	Età Madre	Parto 0. spont 1. TCE 2. TCU	Profil. IAP 0. Nessuna 1. Completa con ampi o cefazol 2. Incompl con Ampic (o cefazol) 3. Macrolide o Clindam 4. Imprecisata	Tampone screening 0. Negat 1. Posit 2. Non so o non fatto	Prematurità 0. No 1. Si 2. Non so	Febbre 0. No 1. Si 2. Non so	PROM 0. No 1. Si 2. Non so	Batteriuria 0. No 1. Si 2. Non so	Precedente nato 0. No 1. Si 2. Non so	Numero tot di fattori di rischio (escluso il Tamp positivo)	Nato a Rischio (T. pos e/o FR) 0.non rischio 1. a rischio	Tampone screening 0. Negat 1. Posit 2. Non so	Emocolt 0. Negat 1. Posit 2. Non fatta o non conosc	Rachicent 0. Non effett 1. Effett	Coltura CSF 0. Negat 1. Posit 2. Non effett o non conosc	Chimico fisico 0. Negat 1. Posit 2. Non effett o non conosc	Batteriemia asintomatica 0. No 1. Si	Meningite 0. No 1. Si 2. Non so	Sepsi 0. No 1. Si	Esordio a ore di vita	Amine 0. No 1. Si 2. Non so	Ventil mecc 0. No 1. Si 2. Non so	Diagnosi (sepsi, meningite, inf focale)	GG di ricovero per la EOD	Esiti 0. Nessuno 1. Si esiti 2. Decesso	Malattia 0= Non severa 1= Severa
2003	MO	37	1	3700	10	1	33	0	0	0	0	0	0	0	0	0	0	0	1	0	2	2	0	2	1	0	0	0	Sepsi	10	0	0
2003	FO	38	0	2940	10	1	29	0	0	1	0	0	0	0	0	0	1	1	1	0	2	2	1	2	1	A	0	0	Sepsi	2	0	0
2003	Guastalla	38	0	2895	10	1	28	0	0	0	0	0	0	0	0	0	0	0	1	0	2	2	1	2	1	A	0	0	Sepsi	2	0	0
2003	MO	38	0	2920	8	1	37	2	1	0	0	1	1	0	0	2	1	0	1	1	0	0	0	0	1	0	1	0	Sepsi	13	0	1
2003	MO	39	1	3220	9	1	35	0	0	1	0	0	0	0	0	0	1	1	1	0	2	2	0	2	1	72	0	0	Sepsi	12	0	0
2003	MO	39	1	3700	10	1	37	0	0	1	0	0	1	0	0	1	1	1	1	0	2	2	1	2	1	A	0	0	Sepsi	7	0	0
2003	Guastalla	40	1	3250	10	1	nc	0	0	0	0	0	0	0	0	0	0	0	1	0	2	2	1	2	1	A	0	0	Sepsi	2	0	0
2003	Porrett (Bol)	40	1	3500	10	1	29	0	0	0	0	0	0	0	0	0	0	0	1	0	2	2	0	2	1	20	0	0	Sepsi	10	0	0
2003	Bo Magg	40	1	2380	10	2	27	0	0	2	0	0	0	2	0	0	0	2	1	0	2	2	0	2	1	36	0	0	Sepsi	21	0	0
2003	MO	40	0	2820	5	2	39	2	0	0	0	0	1	0	0	1	1	0	1	1	0	1	0	1	1	0	1	1	Sepsi e Meningite	70	1	1
2003	PR	41	0	3850	9	1	30	2	0	0	0	0	0	0	0	0	0	0	1	0	2	2	0	2	1	3	0	0	Sepsi	10	0	0
2003	MO	41	0	4700	8	1	42	2	0	0	0	0	0	0	0	0	0	0	1	1	0	0	0	0	1	4	0	0	Sepsi	12	0	0
2004	FO	37	0	3020	10	1	22	0	0	0	0	0	0	0	0	0	0	0	1	0	2	2	0	2	1	1	0	0	Sepsi	6	0	0
2004	Ces	38	1	3100	10	1	31	0	0	1	0	0	0	0	0	0	1	1	1	0	2	2	1	2	1	A	0	0	Sepsi	5	0	0
2004	MO	38	0	3500	10	1	28	0	0	2	0	0	0	0	0	0	0	2	1	1	0	0	0	0	1	36	0	0	Sepsi	13	0	0
2004	PR	38	0	3250	10	1	36	0	0	0	0	0	0	1	0	1	1	0	1	0	2	2	0	2	1	6	0	0	Sepsi	19	1	1
2004	Ces	39	1	3100	9	1	27	0	0	0	0	0	0	0	0	0	0	0	1	0	2	2	0	2	1	0	0	0	Sepsi	6	0	0
2004	MO	39	0	3610	10	1	40	0	0	2	0	1	0	0	0	1	1	2	1	1	0	0	0	0	1	7	0	0	Sepsi	10	0	0
2004	Mirandola	40	0	3975	10	1	25	0	0	0	0	0	0	0	0	0	0	0	1	0	2	2	0	2	1	6	0	0	Sepsi	9	0	0
2004	Bo S Ors	41	0	3180	10	1	37	0	0	0	0	0	0	0	0	0	0	0	0	1	1	1	0	1	0	12	0	0	Meningite	18	0	0
2005	PR	36	1	3820	9	1	29	0	0	2	1	0	0	0	0	1	1	2	1	0	2	2	0	2	1	36	0	0	Sepsi	12	0	0
2005	Mirandola	39	0	3400	10	1	29	0	0	0	0	0	0	0	0	0	0	0	1	0	2	2	0	2	1	8	0	0	Sepsi	9	0	0
2005	Bo Magg	39	0	3500	10	2	37	0	0	2	0	0	0	0	0	0	0	2	1	1	1	1	0	1	1	40	0	1	Meningite e Sepsi	24	1	1
2005	Bo S Ors	40	0	3215	10	1	39	2	3	2	0	1	1	0	0	2	1	2	1	0	2	2	0	2	1	0	0	0	Sepsi	6	0	0
2005	Ces	40	0	3565	10	1	38	0	0	0	0	0	0	0	0	0	0	0	1	0	2	2	0	2	1	6	0	0	Sepsi	7	0	0
2005	Carpi	41	0	3700	10	1	34	0	0	1	0	0	0	0	0	0	1	1	1	0	2	2	1	2	1	A	0	0	Sepsi	6	0	0
2005	PR	41	0	3220	9	1	28	0	0	0	0	0	0	1	0	1	1	0	1	0	2	2	0	2	1	12	0	0	Sepsi	8	0	0
2005	Fe Delta	42	1	3780	10	1	35	2	0	0	0	1	0	0	0	1	1	0	1	0	2	2	0	2	1	24	0	0	Sepsi	7	0	0
2006	Guastalla	36	1	3200	9	1	35	0	0	2	1	0	0	0	0	1	1	2	1	1	0	0	0	0	1	1	0	0	Sepsi	3	0	0
2006	MO	36	1	2610	10	1	33	0	0	0	1	0	0	0	0	1	1	0	1	1	0	0	0	0	1	1	0	0	Sepsi	10	0	0
2006	MO	36	0	3300	9	1	36	0	0	0	1	0	0	0	0	1	1	0	1	1	0	0	0	0	1	7	0	0	Sepsi	14	0	0
2006	MO	37	1	3230	10	1	26	0	0	0	0	0	0	0	0	0	0	0	1	1	0	0	0	0	1	28	0	0	Sepsi	14	0	0
2006	Sassuolo	40	1	3950	10	1	37	0	0	0	0	0	0	0	0	0	0	0	1	0	2	2	0	2	1	5	0	0	Sepsi	15	0	0
2006	MO	40	0	3550	10	4	34	0	0	1	0	0	0	0	0	1	1	1	1	1	0	0	0	0	1	8	0	0	Sepsi	10	0	0
2006	Bo S Ors	40	1	3160	10	1	33	0	0	0	0	0	0	0	0	0	0	0	0	1	1	1	0	1	0	22	1	0	Meningite	16	0	1
2006	Ces	40	0	3990	10	1	27	0	0	1	0	0	0	0	0	0	1	1	1	1	1	1	0	1	1	39	0	1	Meningite e Sepsi	21	1	1
2006	PR	41	0	3370	7	1	22	0	0	0	0	0	0	0	0	0	0	0	1	1	0	0	0	0	1	0	0	0	Sepsi	11	0	0
2006	Carpi	42	1	3270	10	3	22	2	1	0	0	1	0	0	0	1	1	0	1	1	0	0	0	0	1	0	0	0	Sepsi	8	0	0
2007	Carpi	36	0	2730	10	1	30	0	3	1	1	0	0	0	0	1	1	1	1	0	2	2	1	2	1	A	0	0	Sepsi	4	0	0
2007	PC	37	1	2800	10	1	27	0	0	0	0	0	0	0	0	0	0	0	1	0	2	2	0	2	1	12	0	0	Sepsi	10	0	0
2007	Guastalla	38	0	3340	9	1	34	0	0	0	0	0	0	0	0	0	0	0	1	1	0	2	0	0	1	5	0	0	Sepsi	16	0	0
2007	Bo S Ors	38	1	2865	10	1	36	0	0	0	0	0	0	0	0	0	0	0	1	1	0	2	0	0	1	7	0	0	Sepsi	8	0	0
2007	PR	38	0	2730	9	1	28	0	0	0	0	0	0	0	0	0	0	0	0	1	1	1	0	1	0	7	0	0	Meningite	17	0	0
2007	Guastalla	39	1	3400	9	2	nc	0	0	0	0	0	0	0	0	0	0	0	1	0	2	2	0	2	1	4	0	0	Sepsi	7	0	0
2007	Carpi	39	0	2955	10	3	29	0	0	1	0	0	0	1	0	1	1	1	1	1	2	2	0	0	1	10	0	0	Sepsi	9	0	0
2007	Carpi	40	1	3650	10	1	30	0	3	0	0	1	0	0	0	1	1	0	1	0	2	2	1	2	1	A	0	0	Sepsi	7	0	0
2007	MO	41	0	3080	8	1	35	2	0	0	0	0	0	0	0	0	0	0	1	1	0	2	0	0	1	0	0	0	Sepsi	33	0	0
2008	Bo Magg	39	0	3000	nc	1	32	0	0	1	0	0	0	1	0	1	1	1	1	0	2	2	1	2	1	A	0	0	Sepsi	5	0	0
2008	Carpi	39	0	2745	10	1	30	0	0	1	0	0	0	1	0	1	1	1	1	0	2	2	1	2	1	A	0	0	Sepsi	2	0	0
2008	RE (da Montec)	39	0	3100	8	3	28	0	0	1	0	0	0	0	0	0	1	1	1	0	2	2	0	2	1	0	0	0	Sepsi	40	0	0
2008	Carpi	39	0	3195	10	1	28	0	0	0	0	0	0	0	0	0	0	0	1	1	0	0	0	0	1	4	0	0	Sepsi	15	0	0
2008	Bo S Ors	39	0	3350	10	1	33	0	0	0	0	0	0	0	0	0	0	0	1	0	2	2	0	2	1	15	0	0	Sepsi	6	0	0
2008	MO	39	1	3200	10	2	36	0	0	2	0	0	0	0	0	0	0	2	1	1	0	0	0	0	1	24	0	0	Sepsi	20	0	0
2008	Carpi	40	1	3190	10	1	39	0	0	1	0	0	0	0	0	0	1	1	1	0	2	2	1	2	1	A	0	0	Sepsi	nc	0	0
2008	FE S Anna	40	0	3730	7	1	31	2	3	0	0	1	0	0	0	1	1	0	1	1	0	0	0	0	1	0	0	0	Sepsi	10	0	0
2008	MO	40	0	3650	10	1	30	0	0	0	0	0	0	0	0	0	0	0	1	1	0	0	0	0	1	1	0	1	Sepsi	10	0	1
2009	MO	36	0	2470	10	2	19	2	0	1	1	0	0	0	0	1	1	1	1	1	0	0	0	0	1	0	0	0	Sepsi	10	0	0
2009	Sassuolo	38	1	2990	8	1	30	0	0	0	0	0	0	0	0	0	0	0	1	0	2	2	1	2	1	A	0	0	Sepsi	10	0	0
2009	Carpi	40	1	3775	10	1	32	0	3	1	0	0	0	1	0	0	1	1	1	0	2	2	1	2	1	A	0	0	Sepsi	10	0	0
2009	Bo S Ors	40	1	4150	10	1	36	0	0	0	0	0	0	2	2	0	0	0	1	0	2	2	0	2	1	28	0	0	sepsi	3	0	0
2010	FO	37	0	3352	10	1	29	0	0	2	0	0	0	1	0	1	1	2	1	0	2	2	0	2	1	7	0	0	Sepsi	nc	0	0
2010	PR	38	1	2710	9	1	23	0	3	1	0	0	0	0	0	0	1	1	1	0	2	2	0	2	1	0	0	1	Sepsi	nc	0	1
2010	MO	38	0	3400	5	1	24	2	1	1	0	0	0	0	0	0	1	1	1	1	0	0	0	0	1	0	1	1	Sepsi	15	1	1
2010	Bo Magg	38	0	2690	9	2	44	2	0	2	0	0	0	2	0	0	0	0	1	1	0	0	0	0	1	4	1	1	Sepsi	50	1	1
2010	PR	39	0	3650	9	1	24	0	0	0	0	0	0	0	0	0	0	0	1	0	2	2	0	2	1	48	0	0	Sepsi	nc	0	0
2010	Ces	39	1	3035	6	1	37	0	0	1	0	0	0	2	2	0	1	1	1	0	2	2	0	2	1	0	1	1	sepsi	0	2	1
2010	Guast (RE)	40	0	3400	7	1	30	0	2	1	0	0	0	2	0	0	1	1	1	1	0	0	0	0	1	0	1	1	Sepsi	21	0	1
2010	Bo S Ors	41	1	2945	9	1	34	0	0	0	0	1	0	0	0	1	1	0	1	0	2	2	1	2	1	A	0	0	Sepsi	4	0	0
2011	Bo S Ors	36	0	2700	10	1	29	0	0	2	1	0	0	0	0	1	1	2	1	0	2	2	0	2	1	2	1	1	Sepsi	22	0	1
2011	Rimini	37	0	3075	10	1	34	0	0	0	0	0	0	0	0	0	0	0	1	1	0	0	0	0	1	4	1	1	sepsi	nc	0	1
2011	Bo S Ors	38	0	3365	10	1	32	2	0	2	0	1	0	0	0	1	1	2	1	0	2	2	1	2	1	A	0	0	Sepsi	11	0	0
2011	Bo S Ors	38	1	3500	10	2	42	0	1	1	0	0	0	0	0	0	1	1	1	1	0	2	0	0	1	14	0	0	Sepsi	12	0	0
2011	Carpi	39	1	3895	4	1	32	0	0	1	0	0	0	0	0	0	1	1	0	1	1	0	0	1	0	0	0	0	Meningite	14	0	0
2011	Bo S Ors	39	1	3940	10	1	34	2	2	0	0	1	0	0	0	1	1	0	1	0	2	2	0	2	1	0	0	0	sepsi	12	0	0
2011	Carpi	39	1	3750	7	1	28	0	0	0	0	0	0	0	0	0	0	0	1	1	0	0	0	0	1	1	0	1	Sepsi	0	0	1
2011	RA	39	1	3370	10	1	34	0	0	0	0	0	0	0	0	0	0	0	1	1	0	0	0	2	1	42	0	0	sepsi	15	0	0
2011	PR	40	0	3670	0	1	38	0	0	1	0	0	0	0	0	0	1	1	1	1	0	2	0	0	1	0	1	1	sepsi	30	1	0
2011	Bo S Ors	41	0	3015	8	1	29	0	0	1	0	0	0	0	0	0	1	1	1	0	2	2	0	2	1	0	0	0	sepsi	4	0	0
2011	FO	41	0	3350	10	2	22	0	0	2	0	0	0	0	0	0	0	2	1	0	2	2	1	2	1	A	0	0	Sepsi	nc	0	0
2012	FE S Anna	37	0	2850	10	3	24	0	3	1	0	0	1	0	0	1	1	1	1	1	0	0	0	2	1	4	1	0	Sepsi	21	0	1
2012	Rimini	37	1	3095	10	1	30	0	0	0	0	0	0	0	0	0	0	0	1	0	2	2	0	2	1	12	0	0	Sepsi	14	0	0
2012	Bo S Ors	38	0	3230	9	1	38	0	0	0	0	0	0	0	0	0	0	0	1	0	2	2	0	2	1	20	0	0	Sepsi	19	0	0
2012	MO	38	0	3050	9	2	27	0	0	1	0	0	0	0	0	0	1	1	1	1	0	0	0	0	1	24	0	0	sepsi	11	0	0														2
2012	Bo Magg	40	1	3240	10	1	33	0	2	0	0	1	0	2	0	1	1	0	1	0	2	2	1	2	1	A	0	0	Sepsi	7	0	0
2012	MO	40	0	3250	4	2	26	0	0	1	0	0	0	2	0	0	1	1	1	1	0	0	0	0	1	0	0	1	Sepsi	10	0	1
2012	Rimini	41	0	3355	10	1	36	0	2	1	0	1	0	0	0	1	1	1	1	0	2	2	1	2	1	A	0	0	Sepsi	10	0	0
2012	Bo S Ors	41	0	3220	5	1	27	0	0	2	0	0	0	0	0	0	0	2	1	1	0	0	0	0	1	0	0	0	Sepsi	12	0	0
2013	Bentivoglio	38	1	3480	10	1	31	0	0	1	0	0	0	0	0	0	1	1	1	0	2	2	0	2	1	5	0	0	Sepsi	16	0	0
2013	MO	39	1	3760	10	1	31	0	0	0	0	0	0	0	0	0	0	0	1	1	0	0	0	0	1	1	0	0	Sepsi	9	0	0
2013	Carpi	40	0	4040	10	1	32	2	2	0	0	0	0	0	0	0	0	0	1	1	0	0	0	0	1	0	0	0	Sepsi	11	0	0
2013	RE	40	0	3540	8	1	25	2	0	2	0	0	1	1	0	2	1	2	1	1	0	0	0	0	1	0	0	0	Sepsi	10	0	0
2013	Bo S Ors	41	1	3274	9	1	39	2	0	0	0	0	0	0	0	0	0	0	1	0	2	2	0	2	1	0	0	0	Sepsi	11	0	0
2013	MO	41	0	3420	10	3	31	2	1	0	0	1	0	0	0	1	1	0	1	1	0	0	0	0	1	0	0	0	Sepsi	10	0	0
2013	RE (da Montec)	41	0	3600	7	1	30	0	0	0	0	0	0	1	0	1	1	0	1	0	2	2	0	2	1	0	0	0	Sepsi	11	0	0
2014	Bo S Ors	37	1	2530	10	1	31	0	0	2	0	0	0	0	0	0	0	2	1	0	2	2	0	2	1	10	0	0	sepsi	10	0	0
2014	Carpi	39	1	2790	10	1	33	0	3	1	0	1	1	0	0	2	1	1	1	1	0	0	1	0	1	A	0	0	Sepsi	10	0	0
2014	MO	40	1	3980	10	1	33	2	2	1	0	1	0	0	0	1	1	1	1	1	0	2	1	0	1	A	0	0	Sepsi	11	0	0
2014	Belluno	40	1	3600	10	1	18	0	0	2	0	0	0	0	0	0	0	2	1	0	2	2	0	2	1	3	0	0	sepsi	7	0	0
2015	Ravenna	38	1	3780	8	1	35	0	0	1	0	0	0	0	0	0	1	1	1	0	2	2	0	2	1	0	0	0	sepsi	14	0	0
2015	Rimini	38	1	4035	10	3	33	0	0	1	0	0	0	0	0	0	1	1	1	0	2	2	0	2	1	48	0	0	sepsi	12	0	0
2015	Bo S Ors	40	1	2875	10	1	25	0	0	0	0	0	0	0	0	0	0	0	1	1	0	1	0	2	1	6	0	0	sepsi	15	0	0
2015	Bo S Ors	41	1	3500	6	1	34	0	0	0	0	1	0	0	0	0	1	0	1	0	2	2	1	2	1	A	0	0	Sepsi	10	0	0
2016	RE	35	1	2515	10	1	31	0	2	1	1	0	0	0	0	1	1	1	1	1	0	2	0	0	1	0	0	0	sepsi	9	0	0
2016	Bo Magg	36	0	2880	10	1	32	0	3	2	1	0	0	1	0	2	1	2	1	1	0	0	0	2	1	0	0	0	sepsi	9	0	0
2016	Guastalla	38	1	3346	10	3	32	0	2	0	0	1	1	0	0	2	1	0	1	1	0	2	1	2	1	A	0	0	sepsi	14	0	0
2016	MO	39	0	2870	10	2	26	0	0	1	0	0	1	2	0	1	1	1	1	1	0	0	0	0	1	9	0	0	sepsi	10	0	0
2016	Bo Magg	40	1	3185	10	1	33	0	0	0	0	0	0	0	0	0	0	0	1	1	0	0	0	0	1	3	0	0	sepsi, pomonite	10	0	0
2016	Ravenna	41	1	3400	4	2	24	2	2	2	0	1	1	0	0	2	1	2	1	0	2	2	0	2	1	0	0	0	sepsi	11	0	0
																	2003-2009 ARN
																	29
																	2010-2016 ARN
																	32

## Sheet:  SPEs dal 2010
anno	Centro	Età Gestaz	Sesso 0. M 1. F	Peso	Apgar 5° min	Etnia 1. Cauc 2. Afric 3. Asiat 4. Sud amer	Età Madre	Parto 0. Spont 1. TCE 2. TCU	Profil. IAP 0. Nessuna 1. Completa con ampi o cefazol 2. Incompl con Ampic (o cefazol) 3. Non betalattamico	Tampone screening 0. Negat 1. Posit 2. Non so o non fatto	Prematurità 0. No 1. Si 2. Non so	Febbre 0. No 1. Si 2. Non so	PROM 0. No 1. Si 2. Non so	Batteriuria 0. No 1. Si 2. Non so	Precedente nato 0. No 1. Si 2. Non so	Numero tot di fattori di rischio (escluso il Tamp positivo)	Tampone screening 0. Negat 1. Posit 2. Non so	Emocolt 0. Negat 1. Posit 2. Non fatta o non conosc	Rachicent 0. Non effett 1. Effett	Coltura CSF 0. Negat 1. Posit 2. Non effett o non conosc	Chimico fisico 0. Negat 1. Posit 2. Non effett o non conosc	Batteriemia asintomatica 0. No 1. Si	Meningite 0. No 1. Si 2. Non so	Sepsi 0. No 1. Si	Esordio a ore di vita	Amine 0. No 1. Si 2. Non so	Ventil mecc 0. No 1. Si 2. Non so	Diagnosi (sepsi, meningite, inf focale)	GG di ricovero per la EOD	Esiti 0. Nessuno 1. Si esiti 2. Decesso	Malattia 0= Non severa 1= Severa
2010	MO	38	0	3400	5	1	24	2	1	1	0	0	0	0	0	0	1	1	1	0	0	0	0	1	0	1	1	Sepsi	15	1	1
2010	PR	38	1	2710	9	1	23	0	3	1	0	0	0	0	0	0	1	1	0	2	2	0	2	1	0	0	1	Sepsi	nc	0	1
2010	Ces	39	1	3035	6	1	37	0	0	1	0	0	0	2	2	0	1	1	0	2	2	0	2	1	0	1	1	sepsi	0	2	1
2010	Guast (RE)	40	0	3400	7	1	30	0	2	1	0	0	0	2	0	0	1	1	1	0	0	0	0	1	0	1	1	Sepsi	21	0	1
2010	Bo S Ors	41	1	2945	9	1	34	0	0	0	0	1	0	0	0	0	0	1	0	2	2	1	2	1	A	0	0	Sepsi	4	0	0
2010	FO	37	0	3352	10	1	29	0	0	2	0	0	0	1	0	0	2	1	0	2	2	0	2	1	7	0	0	Sepsi	nc	0	0
2011	Bo S Ors	38	0	3365	10	1	32	2	0	2	0	1	0	0	0	1	2	1	0	2	2	1	2	1	A	0	0	Sepsi	11	0	0
2011	Carpi	39	1	3895	4	1	32	0	0	1	0	0	0	0	0	0	1	0	1	1	0	0	1	0	0	0	0	Meningite	14	0	0
2011	Bo S Ors	39	1	3940	10	1	34	2	2	0	0	1	0	0	0	1	0	1	0	2	2	0	2	1	0	0	0	sepsi	12	0	0													2
2011	PR	40	0	3670	0	1	38	0	0	1	0	0	0	0	0	0	1	1	1	0	2	0	0	1	0	1	1	sepsi	30	1	0
2011	Bo S Ors	41	0	3015	8	1	29	0	0	1	0	0	0	0	0	0	1	1	0	2	2	0	2	1	0	0	0	sepsi	4	0	0
2011	Bo S Ors	36	0	2700	10	1	29	0	0	2	1	0	0	0	0	0	2	1	0	2	2	0	2	1	2	1	1	Sepsi	22	0	1
2011	Bo S Ors	38	1	3500	10	2	42	0	1	1	0	0	0	0	0	0	1	1	1	0	2	0	0	1	14	0	0	Sepsi	12	0	0
2012	Bo Magg	40	1	3240	10	1	33	0	2	0	0	1	0	2	0	1	0	1	0	2	2	1	2	1	A	0	0	Sepsi	7	0	0
2012	MO	40	0	3250	4	2	26	0	0	1	0	0	0	2	0	0	1	1	1	0	0	0	0	1	0	0	1	Sepsi	10	0	1
2012	Rimini	41	0	3355	10	1	36	0	2	1	0	1	0	0	0	1	1	1	0	2	2	1	2	1	A	0	0	Sepsi	10	0	0
2012	FE S Anna	37	0	2850	10	3	24	0	3	1	0	0	1	0	0	1	1	1	1	0	0	0	2	1	4	1	0	Sepsi	21	0	1
2012	MO	38	0	3050	9	2	27	0	0	1	0	0	0	0	0	0	1	1	1	0	0	0	0	1	24	0	0	sepsi	11	0	0
2013	RE (da Montec)	41	0	3600	7	1	30	0	0	0	0	0	0	1	0	1	0	1	0	2	2	0	2	1	0	0	0	Sepsi	11	0	0
2013	MO	41	0	3420	10	3	31	2	1	0	0	1	0	0	0	1	0	1	1	0	0	0	0	1	0	0	0	Sepsi	10	0	0
2013	RE	40	0	3540	8	1	25	2	0	2	0	0	1	1	0	2	2	1	1	0	0	0	0	1	0	0	0	Sepsi	10	0	0
2013	Bentivoglio	38	1	3480	10	1	31	0	0	1	0	0	0	0	0	0	1	1	0	2	2	0	2	1	5	0	0	Sepsi	16	0	0
2014	MO	40	1	3980	10	1	33	2	2	1	0	1	0	0	0	1	1	1	1	0	2	1	0	1	A	0	0	Sepsi	11	0	0
2014	Carpi	39	1	2790	10	1	33	0	3	1	0	1	1	0	0	2	1	1	1	0	0	1	0	1	A	0	0	Sepsi	10	0	0
2015	Ravenna	38	1	3780	8	1	35	0	0	1	0	0	0	0	0	0	1	1	0	2	2	0	2	1	0	0	0	sepsi	14	0	0
2015	Bo S Ors	41	1	3500	6	1	34	0	0	0	0	1	0	0	0	0	0	1	0	2	2	1	2	1	A	0	0	Sepsi	10	0	0
2015	Rimini	38	1	4035	10	3	33	0	0	1	0	0	0	0	0	0	1	1	0	2	2	0	2	1	48	0	0	sepsi	12	0	0
2016	RE	35	1	2515	10	1	31	0	2	1	1	0	0	0	0	1	1	1	1	0	2	0	0	1	0	0	0	sepsi	9	0	0
2016	Bo Magg	36	0	2880	10	1	32	0	3	2	1	0	0	1	0	2	2	1	1	0	0	0	2	1	0	0	0	sepsi	9	0	0
2016	Guastalla	38	1	3346	10	3	32	0	2	0	0	1	1	0	0	2	0	1	1	0	2	1	2	1	A	0	0	sepsi	14	0	0
2016	Ravenna	41	1	3400	4	2	24	2	2	2	0	1	1	0	0	2	2	1	0	2	2	0	2	1	0	0	0	sepsi	11	0	0
2016	MO	39	0	2870	10	2	26	0	0	1	0	0	1	2	0	1	1	1	1	0	0	0	0	1	9	0	0	sepsi	10	0	0
